# Supplementary material for: TBK1 adaptor AZI2/NAP1 regulates NDP52-driven mitochondrial autophagy
Source: J Biol Chem. 2024 Sep 12;300(10):107775. doi: 10.1016/j.jbc.2024.107775 (PMC11490886; doi:10.1016/j.jbc.2024.107775)
Supplement: Supplemental Table S2 [file mmc2.xlsx]

## Sheet: Sheet1
Reagents and cell lines
REAGENT or RESOURCE	SOURCE	IDENTIFIER
Reagents
D-MEM (High Glucose) with L-Glutamine and Phenol Red	Wako	Cat. # 044-297765
FBS	NICHIREI	Cat. # 175021
MEM Non-Essential Amino Acids Solution	Gibco	Cat. # 11140-050
Sodium Pyruvate	Gibco	Cat. # 11360-070
Penicilin-Streptomycin-Glutamine	Gibco	Cat. # 10378-016
Trypsin-EDTA (0.25%)	Gibco	Cat. # 25200-056
FuGENE 6	Promega	Cat. # E269A
FuGENE HD	Promega	Cat. # E2311
Triton X-100	MP Biomedicals	Cat. # 807426
Tween 20	nacalai tesque	Cat. # 35624-15
4% PFA Solution	Wako	Cat. # 163-20145
Gelatin	Sigma-Aldrich	Cat. # G9391
DAPI (4',6-Diamidino-2-Phenylindole, Dihydrochloride)	Invitrogen	Cat. # D1306
Antimycin A	Sigma-Aldrich	Cat. # A8674
Oligomycin	Calbiochem	Cat. # 495455
Valinomycin	Sigma-Aldrich	Cat. # V0627
Bafilomycin A1	Calbiochem	Cat. # 196000
Q-VD-Oph	Adipogen Life Sciences	Cat. # AG-CP3-0006-M005
DSP (dithiobis(succinimidyl propionate))	Thermo Fisher Scientific	Cat. # 22585
MLN7243	Active Biochem	Cat. # A-1384
DDDDK-tagged Protein PURIFICATION GEL, gel	MBL	Cat. # 3329R
CHAPS hydrate	Sigma-Aldrich	Cat. # C3023
DTT (1,4-dithiothreitol)	Roche	Cat. # 10708984001
cOmplete, EDTA-free Protease Inhibitor Cocktail	Roche	Cat. # 11873580001
PhosSTOP, Phosphatase Inhibitor Cocktail	Roche	Cat. # 04906845001
Alkaline Phosphatase (Calf Intestine)	TaKaRa	Cat. # 2250
NuPAGE 4-12% Bis-Tris gel	Invitrogen	Cat. # NP0323BOX
Difco Skim Milk	BD Biosciences	Cat. # 232100
HaloTag® Ligands	Promega	Cat. # G825A
Western Lightning Plus-ECL	PerkinElmer	Cat. # NEL105001EA
Phusion High-Fidelity DNA polymerase	Thermo Fisher Scientific	Cat. # F-530L
DNA Ligation Kit	TaKaRa	Cat. # 6023
Cell lines
WT HeLa	ATCC	CCL-2
AZI2 KO HeLa	This study
TBKBP1 KO HeLa	This study
AZI2-TBKBP1 DKO HeLa	This study
OPTN KO HeLa	Lazarou et al. 2015
OPTN-AZI2 DKO HeLa	This study
OPTN-TBKBP1 DKO HeLa	This study
OPTN-AZI2-TBKBP1 TKO HeLa	This study
FIP200 KO HeLa	Vargas et al. 2019
TBK1 KO HeLa	Yamano et al. 2024
NDP52-OPTN-TAXBP1 TKO HeLa	Lazarou et al. 2015
HeLa AAVS-Parkin	Yamano et al. 2024
HEK293T	ATCC	CRL-3216
