# Supplementary material for: TBK1 adaptor AZI2/NAP1 regulates NDP52-driven mitochondrial autophagy
Source: J Biol Chem. 2024 Sep 12;300(10):107775. doi: 10.1016/j.jbc.2024.107775 (PMC11490886; doi:10.1016/j.jbc.2024.107775)
Supplement: Supplemental Table S3 [file mmc3.xlsx]

## Sheet: Sheet1
Antibodies
REAGENT or RESOURCE	SOURCE	IDENTIFIER
Antibodies for immunobloting
Mouse monoclonal anti-b-Actin (6D1)	MBL	Cat. # M177-3, RRID:AB_10697039
Mouse monoclonal anti-HA-tag (TANA2)	MBL	Cat. # M180-3, RRID:AB_10951811
Mouse monoclonal anti-Halo-tag	Promega	Cat # G9211, RRID:AB_2688011
Rabbit monoclonal anti-NAK/TBK1 (EP611Y)	abcam	Cat. # ab40676, RRID:AB_776632
Rabbit monoclonal anti-NDP52 (D1E4A)	Cell Signaling	Cat. # 60732, RRID:AB_2732810
Rabbit monoclonal anti-TAX1BP1 (D1D5)	Cell Signaling	Cat. # 5105, RRID:AB_11178939
Rabbit monoclonal anti-SINTBAD/TBKBP1 (D1A5)	Cell Signaling	Cat. # 8605, RRID:AB_10839270
Rabbit monoclonal anti-Phospho TBK1 (S172) (D52C2)	Cell Signaling	Cat. # 5483, RRID:AB_10693472
Rabbit monoclonal anti-Phospho-SQSTM1/p62 (Ser403) (D8D6T)	Cell Signaling	Cat. # 39786, RRID:AB_2799162
Rabbit polyclonal anti-p62 (SQSTM1)	MBL	Cat. # PM045, RRID:AB_1279301
Rabbit polyclonal anti-TOMM20	Proteintech	Cat. # 11802-1-AP, RRID:AB_2207530
Rabbit polyclonal anti-AZI2/NAP1	Proteintech	Cat. # 15042-1-AP, RRID:AB_2878103
Rabbit polyclonal anti-OPTN	Proteintech	Cat. # 10837-1-AP, RRID:AB_2156665
Rat monoclonal anti-HA (3F10)	Roche	Cat. # 11867423001, RRID:AB_390918
Anti-Mouse IgG horseradish peroxidase-linked	Promega	Cat. # W402B, RRID:AB_430834
Anti-Rabbit IgG horseradish peroxidase-linked	Promega	Cat. # W401B, RRID:AB_430833
Anti-Rat IgG horseradish peroxidase-linked	Jackson	Cat. # 712-035-153, RRID:AB_2340639
Antibodies for immunostaining
Mouse monoclonal anti-TOMM20 (F-10)	Santa Cruz	Cat. # sc-17764, RRID:AB_628381
Rabbit polyclonal anti-OPTN	Proteintech	Cat. # 10837-1-AP, RRID:AB_2156665
Rabbit polyclonal anti-NDP52	abcam	Cat. # ab68588, RRID:AB_1640255
Rabbit monoclonal anti-Phospho TBK1 (S172) (D52C2)	Cell Signaling	Cat. # 5483, RRID:AB_10693472
Rabbit polyclonal anti-WIPI2	Sigma-Aldrich	Cat. # SAB4200400
Rabbit monoclona anti-NAK/TBK1 (E813G)	Cell Signaling	Cat. # 38066, RRID:AB_2827657
Rabbit monoclona anti-Atg13 (E1Y9V)	Cell Signaling	Cat. # 13468, RRID:AB_2797419
Rat monoclonal anti-HA (3F10)	Roche	Cat. # 11867423001, RRID:AB_390918
Goat anti-Rabbit IgG Alexa Fluor 488 conjugated	Invitrogen	Cat. # A-11034, RRID:AB_2576217
Goat anti-Mouse IgG Alexa Fluor 568 conjugated	Invitrogen	Cat. # A-11031, RRID:AB_144696
Goat anti-Rat IgG Alexa Fluor 568 conjugated	Invitrogen	Cat. # A-11077, RRID:AB_253412
Goat anti-Mouse IgG Alexa Fluor 647 conjugated	Invitrogen	Cat. # A-21236, RRID:AB_2535805
