# Supplementary material for: TBK1 adaptor AZI2/NAP1 regulates NDP52-driven mitochondrial autophagy
Source: J Biol Chem. 2024 Sep 12;300(10):107775. doi: 10.1016/j.jbc.2024.107775 (PMC11490886; doi:10.1016/j.jbc.2024.107775)
Supplement: Supplemental Table S4 [file mmc4.xlsx]

## Sheet: Sheet1
Plasmids
REAGENT or RESOURCE	SOURCE
Plasmid DNA
pBABE-puro_untag Parkin	Yamano et al. 2020
pMXs-puro_3FLAG-TEV-NDP52	Yamano et al. 2020
pMXs-puro_3FLAG-TEV-OPTN	Yamano et al. 2020
pMXs-puro_3HA-TEV-AZI2-v1	This study
pMXs-puro_3HA-TEV-AZI2(D1-75aa)	This study
pMXs-puro_3HA-TEV-AZI2(D215-255aa)	This study
pMXs-puro_3HA-TEV-AZI2(S318A)	This study
pMXs-puro_untag-AZI2	This study
pMXs-puro_untag-AZI2(S318A)	This study
pBABE-puro_3HA-TEV-TBKBP1	This study
PX459-AZI2-ex3-1	This study
PX459-AZI2-ex3-2	This study
PX459-TBKBP1-ex3-1	This study
PX459-TBKBP1-ex3-4	This study
pMRX-IBU-pSu9-HaloTag7-mGFP	Yim et al. 2022
Gag-Pol	Gift from Chunxin Wang
VSV-G	Gift from Chunxin Wang
